# Supplementary material for: Quantification of Chemical Groups and Quantitative HPLC Fingerprint of Poria cocos (Schw.) Wolf
Source: Molecules. 2022 Sep 27;27(19):6383. doi: 10.3390/molecules27196383 (PMC9572968; doi:10.3390/molecules27196383)
Supplement: Supplementary file 1 [file molecules-27-06383-s001.zip]

Archive with 1 entries (1 files):
- molecules-1934406-supplementary.pdf
